# Supplementary material for: Fixed-Time Recurrent NN Learning Control of Uncertain Robotic Manipulators with Time-Varying Constraints: Experimental Verification
Source: Sensors (Basel). 2023 Jun 15;23(12):5614. doi: 10.3390/s23125614 (PMC10305405; doi:10.3390/s23125614)
Supplement: Supplementary file 1 [file sensors-23-05614-s001.zip]

Archive with 1 entries (1 files):
- Experimental_Video.mp4
